# Supplementary material for: Clinical outcomes of severe sepsis and septic shock patients with left ventricular dysfunction undergoing continuous renal replacement therapy
Source: Sci Rep. 2022 Jun 7;12:9360. doi: 10.1038/s41598-022-13243-9 (PMC9174253; doi:10.1038/s41598-022-13243-9)
Supplement: Supplementary file 2 — Supplementary Information 1. [file 41598_2022_13243_MOESM2_ESM.xls]

## Sheet: Sheet1
center	Patient number	Cardiac function(0:normal； 1:LVSD; 21:LVDD grades I，22：LVDD grades II，23：LVDD grades III；3:Both LVSD and LVDD	LVEDD (mm) Normal value range：36-55	LVESD (mm) Normal value range：20-40	CO (L/min) Normal value range：4-6	LVEF (%) normal > 50%	E, m/s	A, m/s	E/A	e′, m/s	E/e′	AKI (0：normal;1:AKI stage 1; 2:AKI stage 2; 3:AKI stage 3	Age (year)	Gender: Male 1, Female 2	BMI (kg/m2)	Leukocyte count (×109/L)	neutrophil percentage (%)	PLT count (×109/L)	Blood pH	Baseline Creatinine, admission （mg/dl)	Creatinine （max，mg/dL)	Serum potassium, mEq/L	Baseline eGFR(mL/min/1.73m2), admission;	minimum eGFR(mL/min/1.73m2)	BUN(mg/dL)	CK-MB(IU/L)	ALT, U/L	Total Bilirubin, （mg/dL）	Pneumosepsis	Urosepsis	Abdominal sepsis	Sepsis (other causes)	postoperative	Positive blood culture	Mechanical ventilation n (%)，Yes 2，No 1	MAP (mmHg)	Lactate level (mg/dl)	SOFA scores	APACHE II scores	Noradrenaline, n (%)	dopamine, n (%)	glucocorticoid, n (%)	CRRT	in-ICU day	Time of AKI (Day after admission)	survival（1）	Comorbidities n (%) Hypertension	Comorbidities n (%) Diabetes mellitus	Comorbidities n (%) coronary artery disease
1	1	1	51.7	31.5	3.9	49.1	0.82	0.75	1.1	0.11	7.5	0	44	2	21.12	15.1	81.3	152	7.3	0.75	0.95	5.5	97.2532	73.0777	9.2	101	68	2.3	1				1	1	2	82	65.3344	14	27	1	1		1	7		2
1	2	1	50	35.5	4.5	47.2	0.93	0.78	1.2	0.1	9.3	0	48	1	19.15	6.3	76.3	148	7.31	1.01	1.12	4.5	87.5463	77.2605	9.1	23	46	0.78	1					1	1	76	63.4128	12	24	1			1	16		1
1	5	1	52.2	37.8	4.5	45.3	1.01	0.72	1.4	0.11	9.2	0	72	2	26.7	7.3	78.2	247	7.2	1.12	1.12	3.3	49.1957	49.1957	13.4	25	45	0.76				1			2	69	59.5696	15	33	1	1		1	5		2
1	9	1	53.2	40.2	3.5	38.2	0.9	0.9	1	0.1	9	0	67	2	24.3	14.3	80	213	7.19	1.12	1.12	4.8	50.9543	50.9543	18.5	18	35	1.37				1		1	2	82	232.514	13	27	1	1	1	1	22		1
1	10	1	52.1	40.3	3.8	38.1	0.9	0.56	1.6	0.1	9	0	66	1	22.69	16.5	92.3	107	7.26	1.35	1.35	3.7	54.3219	54.3219	20.1	17	33	1.33	1						2	81	238.278	12	25	1	1		1	23		1
1	11	1	51	38.9	4	40.7	1.11	0.85	1.3	0.12	9.3	0	65	2	21.7	15.2	90	97	7.32	1.42	1.42	4.6	38.7856	38.7856	10.1	8	122	3.31			1		1	1	1	92	54.7656	11	25				1	23		1
1	12	1	50.2	38.4	4.1	42.2	1.07	0.89	1.2	0.11	9.7	0	73	1	22.31	17.8	82.7	114	7.42	0.47	1.67	5.4	110.275	39.988	19.5	6	67	1.43	1				1		1	90	51.8832	10	24		1		1	21		1
1	13	1	50.6	39.9	3.1	31.3	0.58	0.45	1.3	0.11	5.3	0	80	2	23.7	8.2	73.4	198	7.34	0.58	0.58	5	87.3317	87.3317	17.8	11	56	2.04		1			1	1	2	85	46.1184	16	31				1	4		2	1	1	1
1	14	1	49.8	37.4	3.8	41.2	0.92	0.77	1.2	0.12	7.7	0	66	2	27.9	9.3	79.8	215	7.36	1.26	1.26	4	44.5029	44.5029	18.9	14	57	2.78		1					1	86	36.5104	14	27		1		1	17		1
1	68	21	50.1	33.3	3.6	66.3	0.48	0.76	0.6	0.06	8	0	69	2	24.7	13.4	88.2	178	7.4	0.79	0.92	5.3	76.6219	63.733	15.4	7	35	1.24				1			1	82	60.5304	9	22	1			1	16		1
1	69	21	50.2	34	5.3	64.7	0.42	0.51	0.8	0.07	6	0	70	1	24.68	16.5	77.9	256	7.34	0.74	1.02	5.2	93.4557	74.1222	13.4	65	41	1.21		1					1	76	39.3928	8	21	1			1	25		1
1	106	22	49.3	36.7	5.8	62.7	0.53	0.59	0.9	0.06	8.9	0	67	2	23.8	15.6	73.3	108	7.4	0.72	0.91	5.4	86.9302	65.4945	18.8	14	189	2.65			1			1	2	75	49.9616	16	32	1			1	3		1
1	108	22	49.1	37.8	5	56.6	0.88	1.09	0.8	0.07	12.5	0	66	1	25.51	18.3	84.5	178	7.26	1.07	1.07	4.6	71.9488	71.9488	14.4	8	24	1.32				1			1	74	61.4912	13	22	1			1	14		1		1
1	109	22	48.5	36.3	6	59.6	0.58	0.58	1	0.06	9.6	0	56	2	27.6	15.5	80	193	7.29	0.78	0.78	4.8	85.2514	85.2514	14.3	5	21	1.38	1						2	83	83.5896	12	23	1			1	21		1	1
1	155	23	46.1	34.1	4	53.5	1.12	1.02	1.1	0.06	18.6	0	67	2	21.8	16.5	79.9	155	7.42	1.01	1.01	4.6	57.7379	57.7379	17.7	6	10	0.91				1			1	83	28.824	15	25	1			1	13		1	1
1	184	3	47.8	38.8	3.3	32.6	0.98	0.64	1.5	0.06	16.3	0	68	2	24.7	19.3	92.2	222	7.22	0.55	0.6	6.2	96.6873	93.9587	17	17	27	0.25				1			2	82	160.454	11	26	1	1	1	1	14		1
1	185	3	46.7	35.8	2.8	31.6	0.35	0.7	0.5	0.04	8.8	0	72	2	28.6	8.4	72.1	203	7.37	0.7	1	4.6	86.8377	56.4198	19.9	10	25	0.55			1		1		2	82	32.6672	15	27	1			1	26		1	1	1
1	26	1	51	39.6	3.9	40.5	0.93	0.72	1.3	0.1	9.3	1	69	1	28.73	13.6	83.2	251	7.33	0.67	1.24	4.3	98.0379	58.9454	12.5	6	18	0.78				1		1	1	88	54.7656	13	24		1		1	29	3	1	1	1	1
1	28	1	50	39.8	3	37.5	0.62	0.48	1.3	0.08	7.8	1	56	1	27.47	17.3	84.6	103	7.26	0.55	0.96	4.2	116.488	88.0015	13.6	12	21	0.67	1					1	2	90	171.022	13	23		1		1	22	5	1
1	30	1	53.3	40.1	3.8	38.3	0.71	0.51	1.4	0.1	7.1	1	53	1	21.36	10.2	80.1	177	7.32	1.52	1.91	4.8	51.5655	39.1236	16.9	18	24	0.56	1					1	1	83	69.1776	13	25	1			1	16	7	1	1
1	35	1	50.2	39.9	3.2	27.8	0.56	0.47	1.2	0.11	5.1	1	67	1	22.2	19.9	94.2	204	7.38	1.12	1.44	5.1	67.6073	49.8928	15.7	25	46	0.64	1						1	83	66.2952	11	22	1			1	17	4	1
1	36	1	51.2	38	3.6	43.5	0.9	0.82	1.1	0.11	8.2	1	64	1	26.64	13.7	79.7	216	7.32	0.68	1.09	3.1	100.926	71.3512	15.5	22	87	1.93			1		1		1	88	74.9424	14	25	1	1		1	19	8	1
1	45	1	47.8	39.5	2.9	35.6	1.11	0.79	1.4	0.12	9.3	2	59	1	25.46	11.1	73.7	311	7.29	1.4	3.85	4.7	54.6053	16.0724	17.9	24	146	0.98			1				2	88	60.5304	11	22				1	21	6	1
1	50	1	50.2	39.6	3.5	37.6	0.97	0.88	1.1	0.1	9.7	2	68	1	26.04	12.5	77.3	270	7.3	1.17	2.57	5.9	63.6811	24.5945	19.3	47	89	1.64			1				2	81	74.9424	12	23	1			1	18	5	2
1	53	1	53	39.2	3.8	38.8	0.88	0.68	1.3	0.09	9.8	2	56	1	22.31	15.3	83.2	146	7.28	0.78	1.95	5.3	100.907	37.3598	17.5	51	134	1.99			1				2	78	96.08	13	24	1			1	17	6	2
1	61	1	45.1	33.8	4.5	44.5	1.11	0.93	1.2	0.12	9.3	3	58	1	31.88	13.6	81.2	125	7.39	0.62	6.13	4.9	109.344	9.22391	9.7	15	33	1.37	1						2	78	24.02	12	22	1		1	1	24	3	1
1	63	1	50.7	40	3.4	33.2	0.92	0.77	1.2	0.1	9.2	3	63	1	25.76	17.3	82.5	154	7.41	0.69	2.21	4.6	101.03	30.5725	18.4	12	34	1.32	1					1	2	87	57.648	12	22	1	1		1	24	2	2
1	75	21	45.3	31.3	2.7	63.6	0.39	0.74	0.5	0.06	6.5	1	60	1	23.55	15.5	79.5	93	7.32	0.74	1.08	4.7	100.257	74.2068	17.7	41	19	1.26	1					1	2	78	49.0008	13	25	1			1	17	7	2	1	1
1	76	21	53.4	32.2	4.8	66.1	0.46	0.63	0.7	0.07	6.6	1	66	2	31.4	10.7	76.3	136	7.3	0.89	3.42	4.3	67.7523	13.3076	14.5	46	16	1.28	1						1	76	41.3144	12	23	1			1	19	4	1
2	77	21	42.6	28	2.9	68.6	0.39	0.53	0.7	0.06	6.5	1	72	1	29.76	21.4	92.8	121	7.32	0.68	1.27	4.3	95.4108	56.0719	13.4	44	127	1.78			1				1	82	51.8832	14	25	1			1	19	2	1
2	80	21	53.3	35.5	5.4	64.1	0.53	0.72	0.7	0.07	7.5	1	82	1	25.25	15.3	90.3	176	7.32	0.76	1.41	5.2	84.9644	46.0607	17.7	25	203	3.45			1		1	1	1	82	50.9224	13	24	1			1	22	2	1
2	83	21	51.3	37.3	5.9	61.4	0.44	0.53	0.8	0.07	6.3	1	66	1	21.22	16.3	91.3	101	7.2	1.04	1.86	3.8	74.4655	36.8729	13.3	10	341	5.37			1		1		2	77	166.218	11	26	1	1	1	1	14	2	1
1	85	21	48.4	34.6	4.8	59.1	0.47	0.65	0.7	0.06	7.9	1	62	1	32.32	18.2	93.2	134	7.42	0.82	1.42	5.6	94.7739	52.5575	16.5	7	27	1.27	1					1	2	82	31.7064	11	21	1			1	12	3	2
2	90	21	51.4	37.8	4.5	58.5	0.52	0.98	0.5	0.07	7.4	2	66	2	21.8	10.7	70	156	7.33	1.06	2.96	4.2	54.8456	15.8469	16.3	14	35	0.98		1				1	1	71	28.824	10	25	1			1	28	3	1	1
2	93	21	53.1	38.3	4.2	68.1	0.5	0.68	0.7	0.07	7.1	2	54	1	19.53	11.7	73.5	188	7.34	1.5	3.78	5.1	52.0311	17.0204	18.9	21	22	1.04	1						1	80	44.1968	14	28	1			1	24	3	1
1	94	21	50.2	36.8	3.6	63.3	0.42	0.67	0.6	0.06	7	2	56	1	18.52	14.9	74.5	150	7.27	0.94	2.47	4.3	90.2703	28.0728	19.3	26	26	1.06				1			2	87	58.6088	15	30	1	1		1	12	2	2
1	103	21	50.8	32	4.8	58.2	0.44	0.7	0.6	0.06	7.3	3	47	1	24.02	6.4	71.1	190	7.33	0.46	1.48	4.3	133.547	55.5478	11.2	17	167	2.28			1			1	2	83	43.236	11	22	1			1	27	2	2
2	115	22	47.1	37.1	3.5	58.3	0.89	1.11	0.8	0.07	12.7	1	56	1	23.31	15.6	84.7	254	7.42	1.03	1.82	4.8	80.8232	40.6097	17.5	19	34	1.02	1				1	1	2	83	107.61	15	33	1			1	31	5	1
2	117	22	45.1	35.7	3.8	56.2	0.72	0.8	0.9	0.06	12	1	67	2	24.5	12.3	79.6	232	7.35	1.1	1.86	5.2	52.0765	27.5959	16.5	26	67	0.98			1				1	88	36.5104	14	28			1	1	19	2	1
2	121	22	49.2	26.8	4.4	57.7	0.66	0.57	1.2	0.06	11	2	30	1	22.27	19.7	81.4	240	7.27	0.74	1.85	6.1	123.776	47.7931	19	51	36	0.67		1			1	1	2	83	76.864	11	23	1	1		1	19	3	1
1	122	22	50.4	38.2	5	59.8	0.58	0.73	0.8	0.06	9.7	2	31	2	22.5	14.8	82.1	308	7.41	0.94	2.6	5.3	81.0963	23.7034	20	23	85	1.28			1		1		2	84	76.864	12	22	1			1	14	3	2
1	125	22	51.4	33.3	5.3	63.2	0.59	0.74	0.8	0.06	9.9	2	57	1	24.38	14.8	75.2	103	7.24	1.2	3.56	5.1	66.723	17.9185	16.3	18	90	1.15			1		1		1	86	93.1976	8	20	1			1	27	5	2
2	131	22	48.5	33.1	4.5	63.2	0.61	0.54	1.1	0.06	10.1	2	69	1	17.03	10.1	71	216	7.34	0.78	2.22	5	92.1001	29.1512	17.4	104	54	1.16				1			1	81	86.472	12	23	1			1	18	3	1
1	138	22	52.8	40.7	3.6	59.2	0.63	0.51	1.2	0.06	10.5	3	62	2	24.3	15.2	90.3	223	7.37	0.58	3.91	4.2	99.1027	11.6412	18	27	16	0.59	1						2	78	54.7656	13	25	1			1	21	4	2	1
2	143	22	44.9	32.1	4.7	61.7	0.74	0.93	0.8	0.06	12.4	3	71	1	22.38	17.7	92.7	88	7.31	0.72	5.28	4.8	93.8525	10.0839	13.5	5	14	1.65				1			1	82	49.9616	14	23	1			1	16	2	1	1	1
1	144	22	49.7	31.7	4.5	69.5	0.57	0.43	1.3	0.06	9.5	3	70	1	20.83	18.3	90.4	123	7.39	0.96	4.12	3.1	79.759	13.7068	15.6	67	21	0.53			1		1	1	1	76	57.648	13	25	1			1	25	5	2	1	1
2	146	22	53.5	38.7	4.5	59.5	0.67	0.68	1	0.07	9.6	3	67	1	20.02	6.4	69.8	189	7.44	0.79	2.55	5	92.9154	25.0029	12.6	44	14	1.09		1				1	2	87	50.9224	13	29				1	26	4	1
1	148	22	45	31.6	5.3	60.4	0.64	0.64	1	0.06	10.7	3	39	1	21.3	8.8	57.2	168	7.31	1.06	6.02	4.7	87.9679	10.7742	13.5	11	17	1.04	1				1		2	87	51.8832	13	24		1		1	31	5	2
2	169	23	49.7	33.2	4.3	63.2	1.12	0.92	1.2	0.05	22.4	3	69	1	22.55	15.2	76.9	223	7.26	1.12	4.28	4.7	66.6641	13.182	16.8	38	34	0.48			1				1	84	60.5304	10	20	1			1	24	4	1
1	174	23	46.3	32.1	4.1	55.3	1.06	0.82	1.3	0.04	26.6	3	53	1	26.7	10.7	70.3	143	7.41	0.48	1.53	4.8	125.815	51.1584	17.1	18	26	0.77			1		1		2	74	39.3928	11	22	1			1	22	5	2
1	189	3	52.2	40.8	3.6	39.3	0.52	0.63	0.8	0.07	7.4	1	68	1	28.3	16.2	83.9	232	7.32	1.4	2.65	5.1	51.26	23.6997	15.4	58	37	0.31	1					1	2	84	105.688	10	22	1			1	23	6	2	1	1
2	190	3	49.7	38.2	2.4	34.4	0.66	0.82	0.8	0.04	16.5	1	74	1	22.3	11	82.7	207	7.35	1.5	2.83	4.3	45.2114	20.9862	16.9	57	25	0.58			1				1	86	32.6672	10	18	1			1	21	5	1	1
2	191	3	47.7	33.8	2.7	40.7	1.01	0.67	1.5	0.06	16.8	1	80	1	19.7	17.2	95.5	291	7.25	0.64	1.01	5	92.4725	69.922	16.3	42	38	0.42				1			2	68	226.749	12	27	1	1	1	1	24	3	1	1
2	197	3	51.2	37.6	4.5	45.6	0.47	1.04	0.4	0.05	9.4	2	57	2	23.66	19.4	90.8	113	7.34	0.62	1.78	4.8	100.418	31.2202	18.7	16	16	0.58		1				1	2	73	67.256	13	24	1			1	15	4	2
2	199	3	53.4	38.5	3.5	46.7	0.78	1.06	0.7	0.07	11.1	2	56	1	24.97	17.2	83.9	106	7.31	1.26	3.57	4	63.3444	17.9838	19.7	13	26	0.95				1		1	1	88	53.8048	13	27	1			1	31	4	1
2	215	3	46.7	35.2	3.7	41.1	0.55	1.1	0.5	0.05	11	3	71	1	28.9	16.8	82.5	134	7.39	1.14	3.34	6.1	64.3424	17.5423	15.6	22	25	0.36	1					1	1	76	49.9616	15	31	1			1	28	5	1
2	217	3	44.3	34.1	2.3	29.2	0.66	0.7	0.9	0.07	9.4	3	64	1	30.6	15.5	79.8	228	7.34	0.75	5.35	4.6	96.9426	10.4249	11.5	17	35	1.16				1		1	2	89	105.688	11	24	1	1		1	17	4	2		1	1
2	220	3	49.5	38.8	3	34.6	0.72	0.68	1.1	0.07	10.3	3	75	1	24.8	13.4	70.7	171	7.35	1.46	4.34	5	46.3863	12.427	14.7	81	36	1.16				1		1	2	82	37.4712	14	24	1			1	31	4	1
2	27	1	50	40.3	3.1	32.4	0.88	0.68	1.3	0.09	9.8	1	68	2	26.4	18.8	85.2	223	7.3	0.49	0.93	4.2	100.432	63.3489	17.2	11	54	1.25			1				2	89	98.9624	14	27	1			1	18	4	2
2	29	1	52.3	39.1	3.3	37.6	0.8	0.53	1.5	0.1	8	1	55	2	23.4	16.7	83.5	182	7.32	0.58	0.89	5.2	104.098	73.1951	15.6	16	152	4.41			1				2	84	98.0016	11	27	1			1	17	4	1	1
2	31	1	53.1	39.8	3.5	36.9	0.73	0.56	1.3	0.11	6.6	1	54	1	22.65	11.4	73.2	178	7.37	1.48	1.86	5.5	52.8824	40.1159	17.5	14	32	0.66				1			2	83	73.9816	14	28	1	1		1	12	3	2
2	32	1	50	40.3	3.4	37.2	0.69	0.58	1.2	0.1	6.9	1	56	1	24.11	10.9	78.3	194	7.45	1.57	2.36	5.7	48.5527	29.6624	13.6	21	221	2.67			1				2	89	70.1384	11	21				1	28	4	2
2	33	1	47	39.5	3.2	33.6	0.91	0.76	1.2	0.09	10.1	1	58	1	24.86	13.6	79.6	114	7.31	0.97	1.75	4.6	85.6935	41.9877	18.9	24	44	0.76				1			1	85	71.0992	8	18				1	27	8	1		1
2	34	1	48.6	38.2	3.7	39.1	0.86	0.66	1.3	0.09	9.6	1	63	1	21.36	17.6	85.1	205	7.33	1.48	1.79	4.7	49.6426	39.4459	12.8	23	122	2.78			1			1	2	84	67.256	11	23		1		1	25	5	2
2	44	1	45.5	37.8	3	32.4	1.13	0.87	1.3	0.12	9.4	2	53	2	24.3	14.6	83.9	123	7.31	1.39	3.86	4.8	43.3003	12.5954	18.6	21	68	0.37	1						1	87	41.3144	15	29	1			1	8	1	1
2	46	1	48.7	38.7	3.7	37.3	1.15	0.82	1.4	0.12	9.6	2	60	2	23.2	18.8	89.4	234	7.33	1.02	2.85	5.2	59.9299	17.3035	17.9	17	13	0.38	1					1	2	84	51.8832	13	25	1	1		1	18	7	1
2	47	1	48.8	37.8	3.8	37.2	1.1	1.1	1	0.13	8.5	2	63	1	26.53	18.9	90.3	281	7.34	0.67	1.88	5	102.258	37.1744	17.1	15	15	0.92				1			1	83	28.824	12	26	1			1	26	6	1	1	1
2	48	1	48.9	39.2	3.8	38.1	1.13	1.03	1.1	0.13	8.7	2	62	1	24.22	17.5	90.7	298	7.37	1.07	2.78	3.2	73.9991	23.3293	11.4	14	109	1.45			1			1	1	80	30.7456	10	22	1	1	1	1	25	5	1
2	49	1	49.6	38.7	3.1	33.6	1.14	0.95	1.2	0.12	9.5	2	63	1	31.56	20.3	92.7	243	7.31	1.08	2.92	4.8	72.6594	21.83	18.2	36	33	0.89				1			1	80	45.1576	15	31	1			1	29	9	1
2	51	1	50.5	40.9	3.3	31.4	0.56	0.35	1.6	0.09	6.2	2	66	1	25.18	12.3	83.7	260	7.36	0.98	2.65	4.9	80.0122	24.035	14.7	15	76	1.77			1			1	1	81	48.04	10	21	1	1	1	1	20	3	2	1
2	52	1	51	37.6	4.5	44.2	1.1	1	1.1	0.12	9.2	2	64	1	26.73	14.3	88.9	136	7.37	1.16	2.55	4.1	66.179	25.5354	16.4	25	26	0.74		1					2	86	27.8632	12	24			1	1	19	12	2
2	54	1	47	34.3	4.2	46.2	1	0.83	1.2	0.1	10	2	40	1	23.94	17.2	86	89	7.4	0.99	2.87	5	94.8736	26.1993	18.5	21	27	0.56	1					1	2	76	29.7848	12	25	1			1	17	6	2
2	60	1	47.6	37	4	41.7	1.11	1.01	1.1	0.12	9.3	3	57	1	23.94	17.9	83.7	113	7.32	0.58	5.56	5.1	113.175	10.4523	19.7	34	31	1.45				1		1	2	72	38.432	13	24	1			1	33	2	1
2	62	1	50.6	36.7	4.4	46.7	1.13	0.95	1.2	0.13	8.7	3	64	1	25.59	11.7	82.6	265	7.4	1.1	4.1	4.8	70.5678	14.3812	15.4	17	143	1.97			1				1	79	27.8632	15	26	1			1	20	9	2	1		1
2	64	1	50.3	40.7	3.9	37.5	1.03	0.94	1.1	0.11	9.4	3	62	1	22.41	18.6	89.1	167	7.32	0.72	2.45	5.5	99.9776	27.18	17.8	11	164	1.93			1				2	86	48.04	16	30	1			1	9	3	2		1	1
2	65	1	49.3	39.5	3.4	34.2	1.02	0.64	1.6	0.12	8.5	3	61	2	20.4	15.1	82.3	145	7.33	1.21	1.61	4.7	48.4064	34.2719	17.8	6	35	1.04		1					2	92	44.1968	12	22	1			1	25	4	2	1
2	78	21	38.4	25.3	1.7	69.4	0.44	0.7	0.6	0.06	7.3	1	73	2	33.1	14.5	80.4	231	7.35	0.51	0.9	3.8	95.6983	63.6359	17.8	21	32	1.26				1		1	1	80	49.9616	11	24	1			1	24	2	1
3	81	21	42.8	28.9	5	68.2	0.46	0.56	0.8	0.06	7.7	1	81	1	24.91	18.4	91.2	123	7.3	0.7	1.25	5.3	88.5048	53.6566	10.1	12	26	1.22		1					1	87	36.5104	12	23	1			1	25	3	1	1	1
2	82	21	53.4	35.2	6.1	66.6	0.55	0.75	0.7	0.07	7.8	1	80	1	23.88	16.6	79.8	147	7.2	1.11	1.9	5.3	62.3796	32.5705	18.5	11	312	5.64			1			1	2	76	160.454	13	21	1	1	1	1	26	8	2		1	1
2	84	21	47.1	30.4	3.2	69.3	0.55	1.03	0.5	0.07	7.8	1	67	2	27.8	13.1	73.8	111	7.31	0.77	1.32	5	80.1527	41.7746	17.8	20	124	3.45			1				2	89	58.6088	13	23				1	10	2	2
3	91	21	51.7	31.8	4.4	71.6	0.54	1.02	0.5	0.07	7.7	2	65	1	26.64	6.9	61	241	7.28	0.69	1.84	5.6	99.6201	37.6214	16.7	17	36	0.68		1					2	69	50.9224	11	24	1			1	20	4	1
3	92	21	52.8	36.1	4.5	67.3	0.55	0.75	0.7	0.07	7.8	2	55	2	29.7	12.3	77.3	251	7.4	1.49	4.14	5.7	39.2566	11.4115	17.8	19	40	0.48	1					1	2	73	46.1184	10	23	1			1	19	3	1		1
2	95	21	49.4	35.2	3.3	64.5	0.52	0.62	0.8	0.07	7.4	2	57	1	19.05	13.8	79.2	189	7.35	1.52	4.32	4.8	50.1368	14.181	17.6	15	164	3.23			1			1	1	88	45.1576	13	26	1		1	1	33	4	2	1
2	96	21	48.7	32.2	5.3	66.1	0.51	0.62	0.8	0.07	7.3	2	55	1	21.26	17.2	78.6	146	7.36	1.47	3.95	6.1	52.9444	16.0259	17.7	106	25	0.78	1						2	86	63.4128	12	24	1			1	21	3	2
2	114	22	42	32.1	4.1	55.4	0.77	0.77	1	0.06	12.8	1	72	1	23.12	18.2	87.5	186	7.44	1.45	2.63	3.7	47.7695	23.2551	11.3	13	36	1.38				1			2	84	85.5112	13	25	1			1	45	6	2	1		1
3	116	22	43.8	34.2	3.9	55.1	0.76	0.84	0.9	0.06	12.6	1	68	1	21.78	23.5	89.7	261	7.25	0.51	0.93	4.7	110.446	84.0526	11.1	25	36	1.04	1						1	82	92.2368	14	26	1		1	1	17	3	1
3	119	22	47.2	33.4	4.5	56.2	0.83	0.82	1	0.07	11.9	2	72	1	18.73	14.7	85.4	263	7.36	1.33	3.4	5.1	53.0283	17.0485	9.2	31	33	0.98				1			1	83	43.236	12	25	1			1	15	3	1
3	120	22	50	31.1	4.7	69.9	0.74	0.74	1	0.06	12.4	2	70	2	30.4	16.5	84.5	134	7.16	0.69	1.83	5.4	88.4842	27.5569	11.2	47	31	0.57	1					1	2	90	73.0208	11	21	1	1	1	1	17	2	1
2	123	22	49.3	29.9	5.1	71.6	0.88	0.97	0.9	0.07	12.5	2	36	1	24.22	13.6	83.6	132	7.37	1.04	2.44	4.6	91.9344	32.7882	11.5	22	48	0.46	1						2	85	66.2952	11	25			1	1	16	3	2
2	124	22	48.5	35.7	5.4	57.4	0.74	0.92	0.8	0.06	12.3	2	54	2	25.2	16.3	82.3	123	7.37	1.23	3.45	4.9	49.8483	14.3259	18.6	16	47	0.87				1		1	2	85	86.472	10	24				1	24	4	2
3	126	22	51.2	32.1	4.3	70.2	0.68	0.98	0.7	0.06	11.4	2	55	1	25.06	13.5	77.2	101	7.32	0.89	2.56	4.4	96.2547	27.0735	13.2	12	122	2.65			1				1	90	30.7456	9	22				1	29	10	1	1
2	127	22	49.6	38.3	4	66.2	0.61	0.87	0.7	0.06	10.2	2	54	1	30.12	14.6	71.3	192	7.38	0.77	1.92	5	102.878	38.6053	19	13	65	1.02	1					1	2	90	64.3736	10	24				1	16	4	2
3	128	22	49.4	35.8	4.5	58.3	0.63	0.63	1	0.06	10.5	2	53	1	30.67	18.2	79.7	217	7.46	1.02	2.94	5.3	83.5239	23.2261	12.3	15	124	2.73			1				2	91	31.7064	11	23				1	12	4	2		1
3	129	22	49.3	32.4	4.7	62.1	0.61	0.68	0.9	0.06	10.2	2	68	1	26.87	12.4	70	189	7.27	1.03	2.87	5.8	74.2894	21.5213	19.1	34	69	1.25	1						2	89	69.1776	11	20				1	10	5	2	1
3	130	22	47.4	32.9	4.5	59.3	0.64	0.8	0.8	0.06	10.7	2	67	2	23.1	15.2	79.4	190	7.33	1.02	2.98	5.1	57.0543	15.6084	12.2	41	65	1.35			1			1	1	87	31.7064	13	25				1	20	3	1	1
3	137	22	53.1	38.3	4.4	56.7	0.74	0.93	0.8	0.07	10.6	3	60	1	24.8	11.7	77.2	179	7.28	0.5	4.53	4.1	117.785	13.1108	15.5	29	25	0.98				1			2	75	62.452	15	27	1		1	1	35	10	2
3	139	22	51	38.8	3.5	58.1	0.65	0.81	0.8	0.06	10.8	3	63	1	21.3	14.3	72.3	124	7.3	0.66	2.19	4.7	102.892	30.9104	13.3	16	15	2.34	1					1	1	86	50.9224	12	26				1	17	5	1	1
3	140	22	49	33.2	3.9	62.3	0.65	0.72	0.9	0.06	10.8	3	69	2	29.1	18.1	80	182	7.4	0.69	4.27	5	89.108	9.96315	17.3	11	46	0.34			1				1	87	48.04	13	24	1			1	13	5	1
3	141	22	49.8	31.2	4.3	71.2	0.68	0.85	0.8	0.06	11.3	3	77	1	25.95	15.4	81	156	7.36	0.79	2.57	5.7	86.6124	23.0877	13.4	14	16	2.87		1					1	82	38.432	15	29	1			1	21	3	1	1
3	142	22	50.7	31.7	4.8	71.3	0.89	0.99	0.9	0.07	12.7	3	73	2	21.6	18.6	82.1	243	7.38	1.07	6.43	4.9	51.6245	5.90546	16.6	7	40	0.44			1			1	2	81	73.9816	15	32	1			1	7	3	2
3	145	22	52.7	35.5	4.6	65.8	0.65	0.73	0.9	0.06	10.9	3	69	1	25.51	20.7	92	187	7.4	0.88	2.9	4.7	87.6453	21.1036	18.8	45	15	1.45	1				1		1	75	48.04	14	28	1			1	28	8	1
3	147	22	44	31.3	3.8	60.3	0.56	0.52	1.1	0.06	9.4	3	74	2	23.3	5.5	60	144	7.41	1.01	3.15	5.5	54.9675	13.8955	18.5	31	18	0.69			1		1		2	88	45.1576	16	30	1			1	24	6	2	1	1
3	149	22	44.9	32.8	4.9	57.1	0.56	0.7	0.8	0.06	9.3	3	58	2	26.3	13.2	71.3	154	7.42	0.85	3.37	5.3	75.7661	14.3297	11	10	22	0.87				1		1	2	86	34.5888	14	26				1	22	4	2
3	158	23	45.3	30.5	5.4	59.7	0.96	0.96	1	0.04	23.9	2	47	1	29.38	19.4	83	104	7.33	1.32	3.77	4.8	63.788	17.9356	19.3	7	41	1.24	1						2	84	24.9808	11	24	1			1	26	5	1
3	159	23	51.2	36.3	4.1	56.3	0.7	0.63	1.1	0.03	23.2	2	56	2	21.9	21.2	94	155	7.34	0.72	2.04	4.9	93.9137	26.6625	18.1	4	36	0.78				1		1	1	85	78.7856	12	23	1			1	29	4	2		1
3	160	23	53.5	33.2	4.7	66.3	1.16	0.92	1.3	0.06	19.3	2	53	1	21.01	13.7	79.2	227	7.33	0.77	2.23	4.6	103.604	32.442	11.8	10	25	0.55			1				1	82	30.7456	13	23	1			1	28	6	1
3	161	23	46.3	29.3	5.1	61.7	1.13	0.92	1.2	0.05	22.6	2	51	1	20.6	13.5	73.1	173	7.35	1.27	2.14	5	64.9847	34.5812	13.4	11	37	1.21	1					1	2	82	49.9616	10	18	1			1	13	5	1
3	162	23	50.8	32.6	4.5	63.3	1.15	0.93	1.2	0.06	19.2	2	50	1	23.7	11.5	71	132	7.36	0.78	2.16	4.7	105.251	34.4355	19.8	13	24	0.46			1				2	81	43.236	9	23	1			1	16	4	2
3	163	23	50.7	32.9	4.6	60.1	0.76	0.64	1.2	0.03	25.5	2	49	1	28.36	14.4	79.2	121	7.25	0.6	1.77	5	118.061	44.1176	11	16	34	1.56				1		1	2	83	75.9032	11	26	1			1	25	3	2
3	164	23	47.6	30.7	4.9	61.4	1.04	1.04	1	0.04	26	2	65	2	21.7	14.3	76.9	165	7.2	0.9	1.63	4.8	67.3144	32.8286	16.8	21	36	1.02	1						2	83	119.139	12	28	1	1	1	1	18	2	1
3	165	23	45.5	30.7	4.3	58.3	0.97	0.81	1.2	0.05	19.4	2	67	2	31.1	19.4	82.7	227	7.37	0.72	1.76	4.7	86.9302	29.5026	14.5	25	31	0.44			1			1	1	86	105.688	11	19				1	20	3	1
3	168	23	47.4	33.3	4.2	55.5	0.99	0.99	1	0.04	24.8	3	63	1	24.22	16.4	83.2	211	7.39	0.91	5.76	4.9	89.3758	9.60175	11.5	31	39	0.95				1		1	1	85	62.452	8	22				1	25	8	1
3	170	23	46.2	31.3	4.4	54.1	0.87	0.87	1	0.04	21.8	3	65	2	21.4	12.5	79.3	216	7.43	0.46	4.12	4.7	104.726	10.6998	15	27	36	0.92	1					1	1	76	51.8832	11	23	1			1	28	9	1
3	171	23	44.3	30.6	4.8	56.4	0.75	0.68	1.1	0.03	25.1	3	66	1	22.04	17.6	80	242	7.4	0.57	1.54	5	107.004	46.3272	10.9	21	26	0.69				1			2	87	70.1384	11	21			1	1	20	7	1
3	172	23	46.7	31.7	4.6	54.8	1.16	0.96	1.2	0.05	23.1	3	62	1	27.64	16.8	81.3	267	7.32	0.78	3.08	6.2	96.7421	20.6108	19	16	33	0.76			1				2	88	40.3536	10	19				1	17	4	2
3	173	23	46.8	32	4	57.2	1.09	0.78	1.4	0.04	27.3	3	56	1	24.5	15.7	83	112	7.41	0.66	5.46	4.2	108.078	10.7595	14.7	14	27	0.89	1					1	2	74	41.3144	12	24	1			1	23	3	2
3	175	23	50.3	36.9	3.9	56.7	0.72	0.66	1.1	0.03	24.1	3	49	1	29.3	7.4	62.6	212	7.4	0.49	4.52	4.6	128.308	14.202	19.8	19	25	0.77	1					1	2	87	45.1576	13	27	1			1	8	2	2
3	176	23	47.2	33.8	4	55.6	0.89	0.89	1	0.04	22.3	3	67	2	22.2	11.2	77.5	123	7.27	0.89	1.98	6	67.278	25.5869	17.6	14	25	0.74			1			1	2	85	62.452	15	30				1	29	3	2
3	188	3	53.1	39.8	3.2	40.3	0.93	0.65	1.4	0.05	18.6	1	57	1	27.5	21.2	89	177	7.36	1.2	2.15	3.2	66.723	32.9676	21	55	35	0.48				1			1	72	35.5496	10	20	1		1	1	17	3	1
3	192	3	46.4	32.6	2.5	35.4	0.49	0.43	1.1	0.06	8.2	1	81	1	19.8	16.3	90.6	122	7.33	1.02	1.28	5.3	68.6104	52.1399	17.8	31	34	0.34			1			1	2	76	26.9024	15	26	1			1	7	2	2	1	1
3	193	3	49.8	37.9	3.8	43.1	1.02	0.46	2.2	0.07	14.6	1	76	2	24.1	15.1	93.4	173	7.26	1.33	1.59	5.4	38.8591	31.3141	20	17	40	0.82	1					1	2	77	76.864	13	24	1	1		1	16	3	2	1	1
3	198	3	53.6	38.3	4.3	46.5	0.91	1.06	0.9	0.04	22.8	2	68	1	22.7	15.8	90	102	7.33	1	2.88	3.9	76.9923	21.431	12.4	15	21	0.65				1			2	78	32.6672	15	26	1	1		1	33	12	2	1		1
3	200	3	49.8	37.9	3.3	41.4	0.74	0.93	0.8	0.06	12.3	2	58	2	20.2	11.1	78.4	90	7.35	0.98	2.71	4	63.7896	18.6502	16.6	10	24	1.15	1						2	87	46.1184	12	21				1	32	6	1
3	201	3	50.4	38.8	3.2	35.3	0.73	0.91	0.8	0.06	12.2	2	65	1	24.69	13.7	80.3	135	7.19	0.77	2.17	4.5	95.2283	30.8191	10.8	8	35	0.33			1			1	2	74	243.082	13	30	1	1	1	1	30	6	2	1
3	202	3	50.1	37.2	3.4	43.7	0.52	0.42	1.2	0.05	10.4	2	68	1	23.94	13.5	83.7	133	7.36	0.87	2.51	3.9	88.6787	25.3071	18.3	6	25	0.76	1						1	90	46.1184	15	33				1	27	5	1
3	216	3	49.2	39.3	2.2	31.6	1.05	0.52	2	0.06	17.5	3	68	1	29.7	18.7	87.4	224	7.34	1.44	4.12	3.6	49.5435	13.9007	19.5	21	24	0.89	1						2	78	81.668	13	27	1			1	24	3	2		1
3	218	3	47.8	36.7	3.1	38.2	0.32	0.63	0.5	0.03	10.7	3	72	1	23.5	12.5	80	236	7.42	0.97	4.12	4.8	77.6671	13.5155	19	13	30	0.12			1		1		1	86	54.7656	12	23	1			1	31	5	1
3	219	3	45.3	37.2	3.2	33.5	0.53	1.06	0.5	0.04	13.3	3	73	1	22.7	17.7	72	165	7.24	0.64	3.98	2.9	97.1333	13.9938	19.8	15	37	1.27				1			1	84	91.276	13	23				1	35	7	1
3	221	3	48.2	37.3	3.5	39.6	0.94	1.03	0.9	0.06	15.7	3	66	1	26.7	14.6	73	176	7.35	0.79	3.12	4.7	93.5704	19.7295	19.1	61	40	0.16			1				2	90	47.0792	15	25				1	17	3	1	1
3	222	3	48.7	37.7	3.8	39.3	1.04	0.8	1.3	0.07	14.9	3	67	1	27.8	17.7	75.2	262	7.36	0.58	3.89	4	105.498	15.0054	12	23	37	1.32	1						2	89	39.3928	14	26				1	12	3	2
3	223	3	46.7	36.7	2.4	28.3	0.9	0.81	1.1	0.07	12.9	3	68	2	23.3	19.1	77.8	118	7.27	0.83	2.74	4.9	72.6891	17.1551	14.8	24	35	0.24			1			1	2	78	55.7264	15	27	1			1	8	5	2
3	224	3	46.8	36.8	2.5	30.2	0.87	1.08	0.8	0.05	17.4	3	64	2	22.1	11.4	76.2	105	7.4	0.92	3.03	6.6	66.0113	15.6233	16.8	21	36	0.26			1		1		2	89	35.5496	16	30		1		1	7	4	2
[truncated: 33 more columns]
